# Supplementary material for: How effective and cost-effective was the national mass media smoking cessation campaign ‘Stoptober’?
Source: Drug Alcohol Depend. 2014 Feb 1;135:52–8. doi: 10.1016/j.drugalcdep.2013.11.003 (PMC3929003; doi:10.1016/j.drugalcdep.2013.11.003)
Supplement: Supplementary file 1 [file mmc1.xlsx]

## Sheet: Point estimates
		<35	35-44	45-54	55-64	>65	Total
	Estimates
	A. % Stoptober effect size	0.0415216	0.0415216	0.0415216	0.0415216	0.0415216	0.0415216
	B. % Quitting permanently	0.025	0.025	0.025	0.025	0.025	0.025
	C. DLY gained attributable to Stoptober per smoker stopping permanently	1.084	1.588	1.577	1.161	0	1.17958
	D. £ Known costs of Stoptober	5800000	5800000	5800000	5800000	5800000	5800000
	E. Total smokers in England	8493480	8493480	8493480	8493480	8493480	8493480
	F. Relative proportion of smokers in age band in England	0.375153	0.216934	0.179669	0.124962	0.103281	1
	ICER calculation
	G. (A x B) % Stopping permanently as a consequence of Stoptober	0.00103804	0.00103804	0.00103804	0.00103804	0.00103804	0.00103804
	H. ([C x G]/100) Mean attributable DLY gained per smoker	0.00112524	0.00164841	0.00163699	0.00120516	0	0.00122445
	I. (D / E) £ Cost per smoker	0.682877	0.682877	0.682877	0.682877	0.682877	0.682877
	J. (I / H) £ ICER	606.875	414.265	417.154	566.625	-	557.702
	Public health impact calculation
	K. (E x F) Smokers in age band in England	3.18636e+06	1.84253e+06	1.52601e+06	1.06137e+06	877219	8493480
	L. (G x K) Smokers stopping permanently in England as a result of Stoptober in age band	3307.56	1912.62	1584.06	1101.74	910.588	8816.57
	M. (C x L) Attributable DLY gained	3585.4	3037.23	2498.07	1279.12	0	10399.8

## Sheet: ICER_Lower CI
		<35	35-44	45-54	55-64	>65	Total
	Estimates
	A. % Stoptober lower CI effect size	0.0093801	0.0093801	0.0093801	0.0093801	0.0093801	0.0093801
	B. % Quitting permanently	0.025	0.025	0.025	0.025	0.025	0.025
	C. DLY gained attributable to Stoptober per smoker stopping permanently	1.084	1.588	1.577	1.161	0	1.17958
	D. £ Known costs of Stoptober	5800000	5800000	5800000	5800000	5800000	5800000
	E. Total smokers in England	8493480	8493480	8493480	8493480	8493480	8493480
	F. Relative proportion of smokers in age band in England	0.375153	0.216934	0.179669	0.124962	0.103281	1
	ICER calculation
	G. (A x B) % Stopping permanently as a consequence of Stoptober	0.000234502	0.000234502	0.000234502	0.000234502	0.000234502	0.000234502
	H. ([C x G]/100) Mean attributable DLY gained per smoker	0.000254201	0.00037239	0.00036981	0.000272257	0	0.000276614
	J. (H x Ji) £ Lower 95% CI ICER	137.098	93.586	94.2388	128.006	-	125.99
	Ji. Factor to calculate ICER CIs	539331	251312	254830	470164	-	455472
	NB. This factor is required because the calculation for the point estimate of the ICERs involves a division that would 'reverse' the associated CIs, if equivalent calculation was performed. The required factor is that which would have produced the equivalent ICER if the source of variability had been used in a multiplication rather than as the denominator in a division. Therefore, the factor is c…

## Sheet: ICER_Upper CI
		<35	35-44	45-54	55-64	>65	Total
	Estimates
	A. % Stoptober upper CI effect size	0.0736631	0.0736631	0.0736631	0.0736631	0.0736631	0.0736631
	B. % Quitting permanently	0.025	0.025	0.025	0.025	0.025	0.025
	C. DLY gained attributable to Stoptober per smoker stopping permanently	1.084	1.588	1.577	1.161	0	1.17958
	D. £ Known costs of Stoptober	5800000	5800000	5800000	5800000	5800000	5800000
	E. Total smokers in England	8493480	8493480	8493480	8493480	8493480	8493480
	F. Relative proportion of smokers in age band in England	0.375153	0.216934	0.179669	0.124962	0.103281	1
	ICER calculation
	G. (A x B) % Stopping permanently as a consequence of Stoptober	0.00184158	0.00184158	0.00184158	0.00184158	0.00184158	0.00184158
	H. ([C x G]/100) Mean attributable DLY gained per smoker	0.00199627	0.00292443	0.00290417	0.00213807	0	0.00217228
	J. (H x Ji) £ Higher 95% CI ICER	1076.65	734.943	740.069	1005.25	-	989.414
	Ji. Factor to calculate ICER CIs	539331	251312	254830	470164	-	455472
	NB. This factor is required because the calculation for the point estimate of the ICERs involves a division that would 'reverse' the associated CIs, if equivalent calculation was performed. The required factor is that which would have produced the equivalent ICER if the source of variability had been used in a multiplication rather than as the denominator in a division. Therefore, the factor is c…

## Sheet: Pub Health Impact_Lower CI
		<35	35-44	45-54	55-64	>65	Total
	Estimates
	A. % Stoptober lower CI effect size	0.0093801	0.0093801	0.0093801	0.0093801	0.0093801	0.0093801
	B. % Quitting permanently	0.025	0.025	0.025	0.025	0.025	0.025
	C. DLY gained attributable to Stoptober per smoker stopping permanently	1.084	1.588	1.577	1.161	0	1.17958
	D. £ Known costs of Stoptober	5800000	5800000	5800000	5800000	5800000	5800000
	E. Total smokers in England	8493480	8493480	8493480	8493480	8493480	8493480
	F. Relative proportion of smokers in age band in England	0.375153	0.216934	0.179669	0.124962	0.103281	1
	Public health impact calculation
	G. (A x B) % Stopping permanently as a consequence of Stoptober	0.000234502	0.000234502	0.000234502	0.000234502	0.000234502	0.000234502
	K. (E x F) Smokers in age band in England	3.18636e+06	1.84253e+06	1.52601e+06	1.06137e+06	877219	8493480
	L. (G x K) Lower CI Smokers stopping permanently in England as a result of Stoptober in age band	747.208	432.077	357.854	248.893	205.71	1991.74
	M. (C x L) Lower CI Attributable DLY gained	809.974	686.138	564.336	288.965	0	2349.41

## Sheet: Pub Health Impact_Upper CI
		<35	35-44	45-54	55-64	>65	Total
	Estimates
	A. % Stoptober upper CI effect size	0.0736631	0.0736631	0.0736631	0.0736631	0.0736631	0.0736631
	B. % Quitting permanently	0.025	0.025	0.025	0.025	0.025	0.025
	C. DLY gained attributable to Stoptober per smoker stopping permanently	1.084	1.588	1.577	1.161	0	1.17958
	D. £ Known costs of Stoptober	5800000	5800000	5800000	5800000	5800000	5800000
	E. Total smokers in England	8493480	8493480	8493480	8493480	8493480	8493480
	F. Relative proportion of smokers in age band in England	0.375153	0.216934	0.179669	0.124962	0.103281	1
	Public health impact calculation
	G. (A x B) % Stopping permanently as a consequence of Stoptober	0.00184158	0.00184158	0.00184158	0.00184158	0.00184158	0.00184158
	K. (E x F) Smokers in age band in England	3.18636e+06	1.84253e+06	1.52601e+06	1.06137e+06	877219	8493480
	L. (G x K) Upper CI Smokers stopping permanently in England as a result of Stoptober in age band	5867.92	3393.16	2810.27	1954.59	1615.47	15641.4
	M. (C x L) Upper CI Attributable DLY gained	6360.83	5388.33	4431.8	2269.28	0	18450.2
